# Supplementary material for: 2-(1H-Tetra­zol-5-yl)benzonitrile
Source: Acta Crystallogr Sect E Struct Rep Online. 2008 Apr 10;64(Pt 5):o816. doi: 10.1107/S1600536808008027 (PMC2961120; doi:10.1107/S1600536808008027)
Supplement: Supplementary file 2 [file e-64-0o816-Isup2.hkl]

# 
# h,k,l, Fc-squared, Fo-squared, sigma(Fo-squared) and status flag 
# 
data_I
_shelx_title ' qzr in P2(1)/n' 
_shelx_refln_list_code          4 
_shelx_F_calc_maximum      107.05 
_exptl_crystal_F_000       352.00 
_reflns_d_resolution_high  0.8107 
 
loop_ 
 _symmetry_equiv_pos_as_xyz 
 'x, y, z' 
 '-x+1/2, y+1/2, -z+1/2' 
 '-x, -y, -z' 
 'x-1/2, -y-1/2, z-1/2' 
 
_cell_length_a     4.9281 
_cell_length_b     6.5420 
_cell_length_c    24.8673 
_cell_angle_alpha  90.000 
_cell_angle_beta   95.269 
_cell_angle_gamma  90.000 
 
_shelx_F_squared_multiplier     1.000 
 
loop_ 
 _refln_index_h 
 _refln_index_k 
 _refln_index_l 
 _refln_F_squared_calc 
 _refln_F_squared_meas 
 _refln_F_squared_sigma 
 _refln_observed_status 
   2   0   0        1.30        4.92      0.96 o 
   4   0   0        2.54        9.54      2.42 o 
   6   0   0       10.66        4.77      4.91 o 
   1   1   0       54.45       59.04      2.23 o 
   2   1   0      301.07      325.15      6.82 o 
   3   1   0       44.13       54.40      2.46 o 
   4   1   0       50.24       55.85      4.80 o 
   5   1   0        0.79        0.00      1.44 o 
   6   1   0        9.61        9.06      4.15 o 
   0   2   0     2876.17     2527.56     54.41 o 
   1   2   0      250.32      241.15      7.54 o 
   2   2   0       42.83       48.10      1.35 o 
   3   2   0      117.32      123.86      3.66 o 
   4   2   0      102.84       95.03      4.04 o 
   5   2   0       37.53       37.46      4.24 o 
   1   3   0      110.37      111.83      3.81 o 
   2   3   0      117.76      107.58      3.73 o 
   3   3   0        4.76        8.20      1.48 o 
   4   3   0        4.32        6.15      2.74 o 
   5   3   0       26.29       24.80      4.66 o 
   0   4   0       61.74       70.84      3.61 o 
   1   4   0        3.27        4.97      1.46 o 
   2   4   0       22.29       24.57      2.46 o 
   3   4   0        0.73        5.04      2.64 o 
   4   4   0        1.40        6.00      2.43 o 
   5   4   0        1.36        1.17      2.71 o 
   1   5   0      230.23      228.58     10.19 o 
   2   5   0      316.14      279.77     13.73 o 
   3   5   0        5.00        2.79      1.99 o 
   4   5   0        1.32        0.00      2.18 o 
   0   6   0        7.89        7.41      1.92 o 
   1   6   0       95.50       96.99      6.35 o 
   2   6   0       10.22        9.48      2.47 o 
   3   6   0        0.07        0.00      2.07 o 
   4   6   0        8.48       13.71      4.06 o 
   1   7   0       15.77       14.66      2.98 o 
   2   7   0       35.12       32.72      7.10 o 
   3   7   0        8.12        1.55      2.82 o 
   0   8   0        3.89        4.15      5.17 o 
  -5   0   1       10.87        9.56      3.47 o 
  -3   0   1      350.75      377.17     14.04 o 
  -1   0   1     4153.16     1732.35     40.45 o 
   1   0   1      594.68      445.18     18.71 o 
   3   0   1        0.04        0.00      1.28 o 
   5   0   1      145.39      146.65     11.51 o 
  -6   1   1       49.23       52.40      6.47 o 
  -5   1   1      122.01      122.84      7.26 o 
  -4   1   1        1.83        4.33      2.16 o 
  -3   1   1      446.50      491.20     12.93 o 
  -2   1   1      261.77      297.64      6.43 o 
  -1   1   1      861.23      834.90     19.32 o 
   0   1   1     1378.30     1218.71     10.17 o 
   1   1   1     1062.44     1001.29     11.97 o 
   2   1   1       51.56       61.62      1.74 o 
   3   1   1      130.99      134.49      4.54 o 
   4   1   1      116.80      114.34      6.88 o 
   5   1   1       70.19       75.83      5.34 o 
  -5   2   1       50.78       58.24      6.00 o 
  -4   2   1      107.70      110.79      4.59 o 
  -3   2   1      132.02      134.25      3.89 o 
  -2   2   1      402.42      439.84     11.21 o 
  -1   2   1      785.73      794.59     28.70 o 
   0   2   1      629.45      622.13     10.73 o 
   1   2   1       27.65       19.20      2.13 o 
   2   2   1       40.21       41.52      1.71 o 
   3   2   1       25.81       26.31      1.43 o 
   4   2   1       41.63       38.64      2.90 o 
   5   2   1       87.68       87.20      7.44 o 
  -5   3   1      106.47      102.91      9.24 o 
  -4   3   1        0.02        6.84      3.11 o 
  -3   3   1       11.73       13.29      2.38 o 
  -2   3   1       20.11       17.26      1.38 o 
  -1   3   1        0.93        1.24      0.77 o 
   0   3   1       16.27       21.42      1.78 o 
   1   3   1      164.96      166.17      4.27 o 
   2   3   1        3.92        2.71      0.91 o 
   3   3   1      166.93      170.97      6.82 o 
   4   3   1       75.57       76.92      6.64 o 
   5   3   1       52.70       67.27      6.82 o 
  -5   4   1        6.38        2.05      2.79 o 
  -4   4   1       59.81       67.75      6.16 o 
  -3   4   1       41.14       34.59      4.32 o 
  -2   4   1        4.38        7.59      1.24 o 
  -1   4   1        2.62        4.44      0.94 o 
   0   4   1      302.11      336.25      8.36 o 
   1   4   1        6.69        5.88      0.81 o 
   2   4   1       11.07       13.51      1.68 o 
   3   4   1        5.76        9.66      2.38 o 
   4   4   1       42.95       46.50      4.50 o 
   5   4   1        0.38        5.09      4.58 o 
  -4   5   1        0.85        3.40      2.49 o 
  -3   5   1        3.36        6.15      2.57 o 
  -2   5   1      273.82      267.64     15.40 o 
  -1   5   1      132.02      140.96      5.84 o 
   0   5   1       33.80       33.44      2.06 o 
   1   5   1       54.77       61.60      2.89 o 
   2   5   1        2.55        4.08      1.75 o 
   3   5   1       44.54       51.37      4.68 o 
   4   5   1        0.11        1.05      2.75 o 
  -4   6   1        2.60        3.30      2.74 o 
  -3   6   1       58.99       53.78      5.78 o 
  -2   6   1        1.46        0.41      1.85 o 
  -1   6   1       28.21       30.95      2.45 o 
   0   6   1        6.87        8.66      1.45 o 
   1   6   1      216.44      228.78     11.63 o 
   2   6   1        1.21        2.39      2.55 o 
   3   6   1       86.93       80.09      7.56 o 
   4   6   1       13.94       23.63      4.86 o 
  -3   7   1        0.40        3.03      3.39 o 
  -2   7   1        7.81       12.97      3.00 o 
  -1   7   1        2.22        3.30      1.96 o 
   0   7   1       14.56       13.67      1.89 o 
   1   7   1        6.22        8.12      2.59 o 
   2   7   1        0.01        4.68      4.20 o 
   0   8   1       10.49        8.53      4.69 o 
  -6   0   2       10.92       12.09      4.24 o 
  -4   0   2       30.42       26.14      3.39 o 
  -2   0   2       14.57       15.65      1.41 o 
   2   0   2      977.02     1000.51     26.16 o 
   4   0   2      617.92      687.07     28.74 o 
   6   0   2        0.04        0.67      4.11 o 
  -6   1   2        0.20        0.00      2.76 o 
  -5   1   2       12.04       12.53      2.03 o 
  -4   1   2       20.95       22.38      2.82 o 
  -3   1   2      458.24      497.79     15.17 o 
  -2   1   2       81.75       81.54      2.06 o 
  -1   1   2      965.43      916.21     21.61 o 
   0   1   2      239.62      253.32      3.42 o 
   1   1   2      365.02      321.81      8.28 o 
   2   1   2      302.91      330.39      7.99 o 
   3   1   2       54.25       68.04      2.80 o 
   4   1   2        7.25        5.19      1.64 o 
   5   1   2        6.04        7.46      2.06 o 
  -5   2   2        4.53        4.06      2.59 o 
  -4   2   2      400.04      380.55     15.88 o 
  -3   2   2      616.42      648.71     17.19 o 
  -2   2   2       42.99       55.48      2.02 o 
  -1   2   2       67.26       60.69      1.59 o 
   0   2   2        9.79       15.18      0.88 o 
   1   2   2       37.10       42.08      1.66 o 
   2   2   2     1378.99     1433.06     31.34 o 
   3   2   2       81.46       87.55      3.56 o 
   4   2   2       12.25       11.06      1.84 o 
   5   2   2        3.95       11.39      3.52 o 
  -5   3   2        8.39        4.44      2.58 o 
  -4   3   2        8.90        7.97      1.82 o 
  -3   3   2       80.80       83.26      3.65 o 
  -2   3   2       74.64       79.31      4.21 o 
  -1   3   2       17.28       18.44      1.09 o 
   0   3   2      299.39      323.75      7.38 o 
   1   3   2      161.10      161.68      6.65 o 
   2   3   2      171.08      184.72      7.16 o 
   3   3   2        2.97        1.34      1.46 o 
   4   3   2       80.40       74.92      6.16 o 
   5   3   2       13.07       18.74      4.35 o 
  -5   4   2       20.99       19.55      4.55 o 
  -4   4   2       34.92       40.22      4.78 o 
  -3   4   2        8.99       11.14      2.39 o 
  -2   4   2      130.47      129.19      4.84 o 
  -1   4   2      336.57      359.53      8.75 o 
   0   4   2        2.83        4.55      1.07 o 
   1   4   2       21.87       17.09      1.68 o 
   2   4   2        3.18        4.26      1.49 o 
   3   4   2       21.36       25.07      3.24 o 
   4   4   2       71.28       77.19      6.14 o 
   5   4   2        1.56        4.18      4.67 o 
  -4   5   2        1.73        4.39      2.80 o 
  -3   5   2       18.02       21.52      5.56 o 
  -2   5   2       75.85       83.95      5.07 o 
  -1   5   2       15.78       16.15      1.41 o 
   0   5   2      123.17      133.71      4.72 o 
   1   5   2      122.59      125.12      7.57 o 
   2   5   2       11.73       18.59      3.02 o 
   3   5   2       57.83       51.04      5.49 o 
   4   5   2        0.03        3.03      2.45 o 
  -4   6   2       19.01       19.39      4.12 o 
  -3   6   2        0.53        1.56      3.05 o 
  -2   6   2        0.10        0.30      1.18 o 
  -1   6   2        2.57        6.38      3.10 o 
   0   6   2       94.44       97.28      4.39 o 
   1   6   2       35.40       39.05      3.13 o 
   2   6   2       40.18       36.55      4.46 o 
   3   6   2       15.67       12.81      4.20 o 
  -3   7   2        2.05        4.71      6.40 o 
  -2   7   2       40.02       42.99      5.32 o 
  -1   7   2        6.68        8.74      2.52 o 
   0   7   2      106.48      105.84      5.33 o 
   1   7   2       20.09       29.49      5.87 o 
   2   7   2        0.03        0.14      1.89 o 
   0   8   2        1.10        4.08      3.95 o 
  -5   0   3       48.14       58.16     13.87 o 
  -3   0   3      198.59      212.89      8.63 o 
  -1   0   3     4014.49     3813.42     63.00 o 
   1   0   3     2266.30     2324.89     55.60 o 
   3   0   3     1002.40     1051.06     41.32 o 
   5   0   3      120.51      130.34     10.23 o 
  -6   1   3        0.07        1.10      2.39 o 
  -5   1   3       24.78       31.46      2.93 o 
  -4   1   3       18.08       24.46      2.34 o 
  -3   1   3       63.26       59.41      2.69 o 
  -2   1   3        9.20       11.81      0.88 o 
  -1   1   3      969.51      925.76     13.25 o 
   0   1   3      111.31      106.17      3.11 o 
   1   1   3    11460.33    10917.59    347.15 o 
   2   1   3      567.36      562.14     10.09 o 
   3   1   3       98.07       95.49      3.03 o 
   4   1   3        3.19        4.95      1.73 o 
   5   1   3        3.80        7.13      2.06 o 
  -5   2   3       86.36       78.22      5.49 o 
  -4   2   3      118.44      113.39      8.41 o 
  -3   2   3       12.92       17.84      1.52 o 
  -2   2   3      347.84      380.44     16.82 o 
  -1   2   3       82.49       82.97      3.17 o 
   0   2   3     2809.12     2646.99     47.56 o 
   1   2   3       51.53       54.29      2.48 o 
   2   2   3      534.25      559.49     13.26 o 
   3   2   3        0.08        0.00      0.74 o 
   4   2   3       42.78       42.27      3.42 o 
   5   2   3       65.48       64.09      7.38 o 
  -5   3   3       35.40       32.83      5.91 o 
  -4   3   3      129.20      124.83      5.54 o 
  -3   3   3       23.64       29.80      2.31 o 
  -2   3   3        6.43        5.68      1.51 o 
  -1   3   3        6.64        8.80      0.75 o 
   0   3   3       24.33       22.62      1.25 o 
   1   3   3       14.96       17.56      1.49 o 
   2   3   3        2.74        3.33      0.95 o 
   3   3   3        0.40        0.00      1.89 o 
   4   3   3        0.24        2.24      2.12 o 
   5   3   3       24.30       28.75      5.22 o 
  -5   4   3       16.78       12.42      5.72 o 
  -4   4   3        0.35       10.15      6.88 o 
  -3   4   3       24.57       21.92      1.97 o 
  -2   4   3       51.63       66.12      3.15 o 
  -1   4   3       29.32       31.75      2.46 o 
   0   4   3        1.82        4.00      0.92 o 
   1   4   3      159.95      152.11      4.20 o 
   2   4   3      224.88      220.06      9.48 o 
   3   4   3      156.06      158.75      8.87 o 
   4   4   3       19.92       14.73      3.17 o 
   5   4   3        3.32        6.67      4.24 o 
  -4   5   3        4.22        0.00      2.40 o 
  -3   5   3      118.07      115.97      8.54 o 
  -2   5   3        9.90       10.00      1.64 o 
  -1   5   3       33.56       32.83      2.00 o 
   0   5   3       19.25       23.26      1.85 o 
   1   5   3        6.20       10.48      1.52 o 
   2   5   3      259.44      254.92     12.21 o 
   3   5   3       13.73       18.04      3.53 o 
   4   5   3        7.15       12.97      5.17 o 
  -4   6   3        8.12        9.20      4.11 o 
  -3   6   3        1.40        3.43      2.45 o 
  -2   6   3        0.00        0.00      1.42 o 
  -1   6   3       13.25       17.15      2.27 o 
   0   6   3       35.86       52.71      6.73 o 
   1   6   3       11.05       10.12      1.90 o 
   2   6   3        3.07        2.83      2.15 o 
   3   6   3       28.91       19.76      3.91 o 
  -3   7   3       49.46       45.55      6.29 o 
  -2   7   3        0.17       12.67      9.18 o 
  -1   7   3        1.28        2.42      1.67 o 
   0   7   3       86.34       82.70      4.52 o 
   1   7   3        4.92        8.28      4.01 o 
   2   7   3        0.57        0.13      2.13 o 
   0   8   3       12.72       16.48      4.37 o 
  -6   0   4       39.32       33.33      5.38 o 
  -4   0   4       32.46       36.14      3.92 o 
  -2   0   4      676.04      729.53     25.72 o 
   0   0   4     1128.30      965.27     12.12 o 
   2   0   4      114.36      132.74      6.82 o 
   4   0   4      364.57      346.01     15.03 o 
  -6   1   4       39.86       44.15      5.87 o 
  -5   1   4      104.12      108.22      5.91 o 
  -4   1   4       56.27       52.86      3.11 o 
  -3   1   4      173.73      185.20      6.66 o 
  -2   1   4      801.67      801.60     15.51 o 
  -1   1   4       18.22       18.13      1.38 o 
   0   1   4     5434.15     4509.04     61.11 o 
   1   1   4     6216.83     6007.73     73.70 o 
   2   1   4       41.05       42.11      1.72 o 
   3   1   4        6.73        8.15      1.01 o 
   4   1   4       58.62       49.78      2.68 o 
   5   1   4        0.42        2.11      3.39 o 
  -5   2   4        7.47        2.70      2.11 o 
  -4   2   4       72.29       58.96      3.06 o 
  -3   2   4       27.23       25.32      1.67 o 
  -2   2   4      721.56      777.22     15.76 o 
  -1   2   4       50.93       45.99      1.28 o 
   0   2   4       14.54       14.38      0.74 o 
   1   2   4      238.28      245.38      4.55 o 
   2   2   4        3.61        4.57      0.51 o 
   3   2   4       40.61       34.90      2.09 o 
   4   2   4        0.45        0.80      1.95 o 
   5   2   4        4.81        2.17      2.35 o 
  -5   3   4        4.12       10.81      9.69 o 
  -4   3   4      166.45      151.29      6.56 o 
  -3   3   4        1.01        1.99      1.12 o 
  -2   3   4      383.49      377.34      9.22 o 
  -1   3   4      422.11      443.98      9.20 o 
   0   3   4      113.25      131.79      3.58 o 
   1   3   4       16.41       13.19      0.64 o 
   2   3   4       55.23       57.82      3.41 o 
   3   3   4        9.67       14.06      2.58 o 
   4   3   4      176.20      191.28     10.58 o 
   5   3   4       21.95       24.35      4.62 o 
  -5   4   4        8.86       13.92      3.53 o 
  -4   4   4      126.23      114.44      6.81 o 
  -3   4   4        6.66        8.19      1.79 o 
  -2   4   4      185.66      188.16      7.93 o 
  -1   4   4      102.34       99.35      3.23 o 
   0   4   4       32.93       36.63      2.14 o 
   1   4   4       13.86       12.98      1.65 o 
   2   4   4      561.50      574.90     24.87 o 
   3   4   4      207.06      196.27     11.46 o 
   4   4   4       21.57       25.99      3.78 o 
   5   4   4        3.63       14.47      4.20 o 
  -4   5   4       39.89       32.01      4.84 o 
  -3   5   4        0.23        0.18      1.20 o 
  -2   5   4       42.74       42.81      3.94 o 
  -1   5   4        4.03        4.61      1.14 o 
   0   5   4       77.89       73.74      3.04 o 
   1   5   4        7.70        4.86      1.18 o 
   2   5   4      306.74      333.62     15.71 o 
   3   5   4        0.61        1.60      3.28 o 
   4   5   4        1.60        5.59      3.35 o 
  -4   6   4       21.78       21.35      4.40 o 
  -3   6   4        3.82        5.76      3.71 o 
  -2   6   4       45.31       39.00      3.68 o 
  -1   6   4       62.98       64.85      3.37 o 
   0   6   4      247.96      259.07      9.06 o 
   1   6   4        4.11        4.27      2.97 o 
   2   6   4       19.88       22.09      3.53 o 
   3   6   4        1.79        6.20      3.02 o 
  -2   7   4        3.80        1.97      3.01 o 
  -1   7   4        3.25        2.34      1.57 o 
   0   7   4       11.23       10.70      2.20 o 
   1   7   4        4.17        2.87      2.12 o 
   2   7   4       10.05       11.75      2.97 o 
   0   8   4        0.56        0.00      2.82 o 
  -5   0   5      349.16      362.70     18.84 o 
  -3   0   5        0.01        2.78      1.59 o 
  -1   0   5     3123.23     3084.31     47.07 o 
   1   0   5      537.70      605.04     17.24 o 
   3   0   5      650.06      723.57     25.10 o 
   5   0   5        1.52        3.36      2.02 o 
  -6   1   5       39.02       37.85      7.65 o 
  -5   1   5       13.96       14.47      2.91 o 
  -4   1   5       40.83       45.59      2.89 o 
  -3   1   5        7.11        7.48      1.11 o 
  -2   1   5       75.79       84.95      2.26 o 
  -1   1   5      892.35      919.02     14.84 o 
   0   1   5     1759.90     1718.16     27.02 o 
   1   1   5     1507.87     1423.04     15.66 o 
   2   1   5       10.02       10.08      0.68 o 
   3   1   5      207.02      201.73      8.73 o 
   4   1   5        0.87        0.34      1.01 o 
   5   1   5      126.25      122.82      7.59 o 
  -5   2   5       44.97       47.27      5.64 o 
  -4   2   5       76.07       65.98      3.59 o 
  -3   2   5       40.18       39.47      2.01 o 
  -2   2   5      696.78      751.76     15.73 o 
  -1   2   5      202.45      197.98      3.91 o 
   0   2   5       47.24       47.17      2.40 o 
   1   2   5      228.49      243.30      7.95 o 
   2   2   5      161.94      142.28      4.94 o 
   3   2   5       10.98        9.80      1.22 o 
   4   2   5       82.81       76.38      6.25 o 
   5   2   5       61.28       56.84      5.25 o 
  -5   3   5        0.62        1.70      2.07 o 
  -4   3   5       19.99       21.26      3.36 o 
  -3   3   5      165.87      159.35      4.98 o 
  -2   3   5       67.37       61.12      2.22 o 
  -1   3   5       64.90       54.43      1.92 o 
   0   3   5      427.96      498.47     11.52 o 
   1   3   5      575.06      558.00     14.01 o 
   2   3   5       21.60       17.37      2.18 o 
   3   3   5      103.38       94.55      5.96 o 
   4   3   5        4.28        2.99      1.94 o 
   5   3   5        4.78       12.10      3.56 o 
  -5   4   5       22.13       20.62      4.92 o 
  -4   4   5        5.82        8.93      2.55 o 
  -3   4   5       57.45       56.20      4.13 o 
  -2   4   5       50.72       52.01      2.77 o 
  -1   4   5      202.09      211.29      5.85 o 
   0   4   5       44.89       44.15      2.23 o 
   1   4   5       22.59       20.30      2.17 o 
   2   4   5        7.35       12.13      2.22 o 
   3   4   5        4.21        6.66      3.32 o 
   4   4   5        8.23        8.05      2.50 o 
   5   4   5       31.81       35.08      5.92 o 
  -4   5   5        7.30       11.07      2.92 o 
  -3   5   5       56.52       47.53      3.43 o 
  -2   5   5        0.80        0.79      1.50 o 
  -1   5   5       27.20       28.94      2.54 o 
   0   5   5       16.35       21.49      2.14 o 
   1   5   5       97.27       89.07      3.77 o 
   2   5   5       36.24       55.92      9.13 o 
   3   5   5       14.94       20.97      3.42 o 
   4   5   5       20.89       16.94      4.16 o 
  -4   6   5       20.88       25.80      4.74 o 
  -3   6   5       10.38       10.65      3.02 o 
  -2   6   5        0.26        4.22      2.53 o 
  -1   6   5       29.23       30.03      2.26 o 
   0   6   5       16.04       25.83      3.47 o 
   1   6   5       36.78       39.47      3.86 o 
   2   6   5       21.99       23.38      3.30 o 
   3   6   5        7.28        8.60      3.01 o 
  -2   7   5        0.65        0.78      2.85 o 
  -1   7   5        4.60        3.14      1.65 o 
   0   7   5        9.47       15.71      3.05 o 
   1   7   5        5.74        6.35      2.44 o 
   2   7   5        0.09        3.61      2.53 o 
  -6   0   6        9.08       13.23      6.41 o 
  -4   0   6       48.88       48.69      4.16 o 
  -2   0   6      584.22      603.69     16.83 o 
   0   0   6     1281.13     1210.09     42.23 o 
   2   0   6       85.85      104.43      5.26 o 
   4   0   6        2.80        3.24      3.50 o 
  -5   1   6       11.62       15.81      2.23 o 
  -4   1   6        0.09        8.62      2.39 o 
  -3   1   6      343.74      366.05      9.33 o 
  -2   1   6      315.96      323.46     14.82 o 
  -1   1   6      337.95      300.43      8.08 o 
   0   1   6     5574.39     5683.46     92.36 o 
   1   1   6     1480.87     1450.34     21.06 o 
   2   1   6       26.21       24.75      1.12 o 
   3   1   6        7.07        7.89      1.10 o 
   4   1   6       64.39       65.01      2.95 o 
   5   1   6       54.77       58.16      5.06 o 
  -5   2   6       38.13       38.54      3.39 o 
  -4   2   6        3.43        3.83      1.21 o 
  -3   2   6       95.23      101.72      3.53 o 
  -2   2   6      314.52      297.58      6.70 o 
  -1   2   6      921.08      941.35     17.28 o 
   0   2   6      550.92      569.65     22.81 o 
   1   2   6      182.80      173.11      4.03 o 
   2   2   6      131.90      113.41      4.80 o 
   3   2   6        1.20        0.00      0.79 o 
   4   2   6       79.25       82.25      5.69 o 
   5   2   6        1.51        4.44      2.26 o 
  -5   3   6        2.99        4.48      2.43 o 
  -4   3   6      154.25      149.04      6.58 o 
  -3   3   6        1.72        5.87      1.56 o 
  -2   3   6      232.60      221.04      5.65 o 
  -1   3   6      691.31      789.27     16.87 o 
   0   3   6        4.05        6.52      0.84 o 
   1   3   6      185.25      203.22      3.86 o 
   2   3   6      106.69      131.15      6.41 o 
   3   3   6      461.17      468.58     19.55 o 
   4   3   6        0.73        6.35      4.17 o 
   5   3   6        0.62        2.78      2.38 o 
  -5   4   6        1.94       10.58      9.93 o 
  -4   4   6       15.30       16.87      3.06 o 
  -3   4   6       54.84       46.43      3.03 o 
  -2   4   6      128.31      127.34      4.69 o 
  -1   4   6       16.67       18.31      1.44 o 
   0   4   6      103.23      101.68      3.95 o 
   1   4   6       20.66       20.84      1.15 o 
   2   4   6       71.91       70.08      4.91 o 
   3   4   6      153.63      151.98      9.14 o 
   4   4   6        3.04        1.02      1.84 o 
   5   4   6        7.87        3.16      3.15 o 
  -4   5   6        0.01        2.96      3.30 o 
  -3   5   6       10.38       13.40      5.73 o 
  -2   5   6       73.43       68.02      4.03 o 
  -1   5   6        0.43        3.09      2.13 o 
   0   5   6      122.01      122.31      5.20 o 
   1   5   6        7.22        6.26      2.12 o 
   2   5   6        0.81        0.00      1.72 o 
   3   5   6        1.40        0.35      2.06 o 
   4   5   6        2.73        3.32      3.45 o 
  -3   6   6        5.68        5.71      2.43 o 
  -2   6   6      115.67      121.75      7.24 o 
  -1   6   6       17.68       18.38      1.99 o 
   0   6   6        9.26       10.65      1.81 o 
   1   6   6        3.57        3.39      1.91 o 
   2   6   6        0.24        0.85      1.73 o 
   3   6   6        7.03        9.02      3.22 o 
  -2   7   6       18.79       26.12      4.51 o 
  -1   7   6       27.87       26.92      3.02 o 
   0   7   6       18.50       21.86      4.33 o 
   1   7   6        0.21        0.00      2.83 o 
   2   7   6        2.59        3.94      2.57 o 
  -5   0   7      252.43      273.04     15.36 o 
  -3   0   7        1.51        2.46      1.14 o 
  -1   0   7      151.57      137.46      5.60 o 
   1   0   7      132.08      136.33      4.73 o 
   3   0   7        2.88        3.89      1.36 o 
   5   0   7        5.40        5.33      1.91 o 
  -5   1   7       23.85       27.39      2.52 o 
  -4   1   7      383.90      384.72     12.29 o 
  -3   1   7      166.52      185.08      5.28 o 
  -2   1   7      159.65      156.92      3.77 o 
  -1   1   7      181.70      188.51      4.36 o 
   0   1   7     1119.13     1050.50     16.48 o 
   1   1   7       22.06       25.54      0.94 o 
   2   1   7      136.75      148.04      3.44 o 
   3   1   7       68.43       65.05      2.88 o 
   4   1   7       69.97       64.85      2.93 o 
   5   1   7      106.78      100.15      6.89 o 
  -5   2   7       88.24       90.08      5.23 o 
  -4   2   7       34.11       33.66      2.32 o 
  -3   2   7       36.08       42.80      2.15 o 
  -2   2   7       74.53       82.59      2.75 o 
  -1   2   7      615.88      603.25     12.36 o 
   0   2   7       20.43       17.81      1.40 o 
   1   2   7      594.72      628.27     13.64 o 
   2   2   7     1119.43     1091.59     35.02 o 
   3   2   7        2.77        3.53      1.67 o 
   4   2   7        0.37        1.95      1.70 o 
   5   2   7       11.80       16.13      3.61 o 
  -5   3   7       25.62       19.68      2.77 o 
  -4   3   7        0.01        0.35      1.76 o 
  -3   3   7       19.23       18.51      1.51 o 
  -2   3   7       43.28       40.93      1.86 o 
  -1   3   7      207.98      202.55      5.15 o 
   0   3   7       10.01        8.84      1.13 o 
   1   3   7      172.70      173.87      7.63 o 
   2   3   7      312.90      348.26     13.74 o 
   3   3   7       42.18       50.17      4.53 o 
   4   3   7      134.00      134.18      8.63 o 
   5   3   7        3.18        2.58      2.44 o 
  -5   4   7       35.64       26.56      6.11 o 
  -4   4   7       29.72       22.44      2.74 o 
  -3   4   7       90.42       77.02      4.11 o 
  -2   4   7       12.78       16.18      2.01 o 
  -1   4   7       39.28       40.34      2.42 o 
   0   4   7      207.00      217.42      6.80 o 
   1   4   7        5.42        6.04      0.78 o 
   2   4   7      155.87      145.93      8.59 o 
   3   4   7      544.63      566.97     25.43 o 
   4   4   7        1.64        3.26      2.24 o 
  -4   5   7        0.12        0.00      1.76 o 
  -3   5   7       32.74       40.19      3.45 o 
  -2   5   7       54.10       46.49      3.46 o 
  -1   5   7       10.62       11.46      2.19 o 
   0   5   7        9.01        8.72      2.08 o 
   1   5   7        4.96        6.80      2.51 o 
   2   5   7        0.01        0.00      1.60 o 
   3   5   7       14.11       12.62      2.95 o 
   4   5   7       28.25       30.67      4.58 o 
  -3   6   7       12.10       13.82      3.77 o 
  -2   6   7       13.25       16.36      2.54 o 
  -1   6   7       32.64       33.31      2.54 o 
   0   6   7        8.27        8.11      2.40 o 
   1   6   7        4.54        2.93      1.87 o 
   2   6   7        0.07        0.00      1.82 o 
   3   6   7        0.16        1.13      2.20 o 
  -2   7   7        0.35        7.44      3.54 o 
  -1   7   7        0.76        4.43      1.92 o 
   0   7   7        4.44        7.28      2.65 o 
   1   7   7       44.02       39.67      4.48 o 
   2   7   7       33.77       38.77      4.84 o 
  -4   0   8      918.04      970.02     53.34 o 
  -2   0   8       19.44       23.20      1.58 o 
   0   0   8     4659.34     4497.29    104.79 o 
   2   0   8      101.09       91.11      3.52 o 
   4   0   8       29.35       21.95      2.45 o 
  -5   1   8      104.40      105.15      5.21 o 
  -4   1   8      236.99      227.15      7.85 o 
  -3   1   8       28.93       27.50      1.90 o 
  -2   1   8      324.36      297.64      5.79 o 
  -1   1   8        7.53       10.12      0.88 o 
   0   1   8      586.49      505.27      8.81 o 
   1   1   8      188.09      194.55      4.07 o 
   2   1   8      685.66      755.01     15.25 o 
   3   1   8       19.49       19.21      1.65 o 
   4   1   8      104.80       99.39      4.05 o 
   5   1   8       59.55       61.32      5.01 o 
  -5   2   8        0.22        5.41      2.66 o 
  -4   2   8        2.08        1.52      1.35 o 
  -3   2   8        2.84        4.52      1.02 o 
  -2   2   8       17.71       18.17      1.68 o 
  -1   2   8      310.96      332.61      6.87 o 
   0   2   8     3400.20     3679.06     73.33 o 
   1   2   8        7.79        5.70      0.69 o 
   2   2   8      723.90      707.90     22.76 o 
   3   2   8      117.58       96.10      7.39 o 
   4   2   8        5.80        7.37      2.05 o 
   5   2   8        0.06        0.00      2.22 o 
  -5   3   8        1.42        2.12      1.89 o 
  -4   3   8      141.03      134.54      6.22 o 
  -3   3   8        6.86        4.40      1.24 o 
  -2   3   8      155.61      164.61      4.91 o 
  -1   3   8       92.80       97.90      3.00 o 
   0   3   8      244.34      254.71      9.83 o 
   1   3   8        5.77        9.17      0.58 o 
   2   3   8       79.95       79.01      4.90 o 
   3   3   8       89.41       83.63      5.45 o 
   4   3   8       77.12       72.44      5.48 o 
   5   3   8        8.25       10.02      3.15 o 
  -5   4   8        6.34        7.04      3.80 o 
  -4   4   8        1.76        0.00      1.26 o 
  -3   4   8        0.04        1.72      1.27 o 
  -2   4   8        7.90       10.65      1.35 o 
  -1   4   8       75.69       77.38      3.10 o 
   0   4   8      135.90      149.13      8.29 o 
   1   4   8       32.81       28.81      1.91 o 
   2   4   8       48.37       53.68      5.26 o 
   3   4   8       41.24       41.81      4.66 o 
   4   4   8        0.56        2.59      2.75 o 
  -4   5   8       19.32       17.94      3.39 o 
  -3   5   8      198.19      201.16     10.18 o 
  -2   5   8       94.22       91.89      3.95 o 
  -1   5   8        9.40       10.59      1.50 o 
   0   5   8        3.57        6.57      2.19 o 
   1   5   8       44.45       42.71      3.64 o 
   2   5   8        5.58        7.82      4.00 o 
   3   5   8        1.20        2.07      2.07 o 
   4   5   8        0.01        8.70      6.39 o 
  -3   6   8       11.59       12.06      3.13 o 
  -2   6   8       13.65       14.88      2.37 o 
  -1   6   8        4.01        4.74      1.48 o 
   0   6   8       24.07       31.28      2.26 o 
   1   6   8       16.31       19.78      3.87 o 
   2   6   8        1.87        2.14      1.95 o 
   3   6   8        3.40        6.22      3.00 o 
  -2   7   8        5.00        8.19      3.50 o 
  -1   7   8        0.15        0.00      1.59 o 
   0   7   8       38.95       42.00      4.26 o 
   1   7   8       35.56       37.35      4.46 o 
   2   7   8       23.98       29.93      4.60 o 
  -5   0   9      489.16      480.37     87.58 o 
  -3   0   9      335.86      365.80     13.71 o 
  -1   0   9      205.97      244.27      8.25 o 
   1   0   9     1094.19     1219.62     32.97 o 
   3   0   9       28.45       31.95      2.41 o 
   5   0   9       23.41       19.19      5.28 o 
  -5   1   9       30.46       30.08      3.11 o 
  -4   1   9        5.66       10.26      1.69 o 
  -3   1   9      188.07      183.95      5.80 o 
  -2   1   9       15.70       17.32      1.41 o 
  -1   1   9       18.14       21.84      1.18 o 
   0   1   9     1560.71     1501.11     27.05 o 
   1   1   9        1.32        4.97      0.82 o 
   2   1   9      106.54      105.86      5.21 o 
   3   1   9      119.33      109.13      3.31 o 
   4   1   9      111.61      102.60      5.25 o 
   5   1   9       71.02       75.36      5.97 o 
  -5   2   9        0.76        2.90      2.18 o 
  -4   2   9        0.38        1.33      1.42 o 
  -3   2   9       49.99       49.60      2.97 o 
  -2   2   9       39.17       34.35      1.47 o 
  -1   2   9        1.78        4.81      1.20 o 
   0   2   9      499.28      537.94     10.97 o 
   1   2   9       92.24       94.48      2.99 o 
   2   2   9       34.85       41.41      2.13 o 
   3   2   9       48.12       39.23      2.54 o 
   4   2   9        8.76        9.38      2.32 o 
   5   2   9       67.99       93.80     22.96 o 
  -5   3   9       61.63       61.14      5.02 o 
  -4   3   9       15.24       14.51      1.66 o 
  -3   3   9       29.65       27.76      1.95 o 
  -2   3   9       15.11       21.11      1.57 o 
  -1   3   9       16.67       13.95      1.19 o 
   0   3   9      726.99      708.05     15.63 o 
   1   3   9      195.75      163.91      5.33 o 
   2   3   9       37.06       31.07      2.84 o 
   3   3   9       44.18       50.84      4.74 o 
   4   3   9       24.70       23.24      3.66 o 
   5   3   9        5.06       10.52      3.12 o 
  -5   4   9        0.07        2.31      3.86 o 
  -4   4   9       12.03       15.31      2.86 o 
  -3   4   9       47.63       40.18      2.41 o 
  -2   4   9        7.49        5.54      1.27 o 
  -1   4   9       75.99       76.43      3.48 o 
   0   4   9       25.85       30.48      1.97 o 
   1   4   9       27.15       24.59      2.06 o 
   2   4   9        1.78        5.63      1.89 o 
   3   4   9       36.15       30.18      4.27 o 
   4   4   9        6.00        3.86      2.36 o 
  -4   5   9       34.54       42.01      5.28 o 
  -3   5   9       43.92       51.92      3.95 o 
  -2   5   9       57.09       56.81      3.99 o 
  -1   5   9        4.27        3.81      1.19 o 
   0   5   9        9.37       14.35      1.66 o 
   1   5   9        1.38        3.70      2.33 o 
   2   5   9       18.22       17.16      2.88 o 
   3   5   9        2.27        2.06      1.99 o 
   4   5   9        0.00        0.39      2.00 o 
  -3   6   9       14.26       13.61      2.66 o 
  -2   6   9        4.27        6.62      2.07 o 
  -1   6   9      104.48      111.43      5.55 o 
   0   6   9       77.74       71.96      3.53 o 
   1   6   9       54.87       58.95      5.15 o 
   2   6   9       15.14       12.88      2.74 o 
   3   6   9        1.06        0.42      2.67 o 
  -2   7   9        2.80        4.03      2.09 o 
  -1   7   9        2.48        3.53      1.75 o 
   0   7   9        5.27        8.33      2.57 o 
   1   7   9        0.84        9.72      2.85 o 
   2   7   9        1.11        2.85      3.01 o 
  -4   0  10      125.39      117.57      7.68 o 
  -2   0  10      791.88      857.23     22.58 o 
   0   0  10      119.99      140.29      4.25 o 
   2   0  10      955.12     1075.38     34.51 o 
   4   0  10        0.51        1.15      1.31 o 
  -5   1  10        3.28        8.32      2.51 o 
  -4   1  10        2.20        1.37      0.86 o 
  -3   1  10        6.28       12.84      4.53 o 
  -2   1  10      526.75      580.15     14.75 o 
  -1   1  10      592.22      578.49     20.47 o 
   0   1  10      439.15      466.09     14.53 o 
   1   1  10      227.21      230.17      7.32 o 
   2   1  10       79.00       70.53      2.50 o 
   3   1  10        7.42        3.68      1.21 o 
   4   1  10       38.68       37.21      2.54 o 
   5   1  10        4.82        6.85      2.14 o 
  -5   2  10        3.29        6.51      2.92 o 
  -4   2  10       52.66       41.60      2.43 o 
  -3   2  10      368.64      353.17      9.63 o 
  -2   2  10       11.38       10.22      0.88 o 
  -1   2  10       14.85       14.70      0.99 o 
   0   2  10        1.82        4.56      1.13 o 
   1   2  10      535.94      549.75     11.09 o 
   2   2  10       60.90       59.82      2.66 o 
   3   2  10       24.72       18.37      1.72 o 
   4   2  10       60.47       65.26      5.04 o 
   5   2  10        5.35        5.32      3.06 o 
  -5   3  10        0.99       18.23     10.58 o 
  -4   3  10      132.67      120.31      4.72 o 
  -3   3  10        0.12        2.19      1.11 o 
  -2   3  10       46.48       44.54      2.26 o 
  -1   3  10       38.41       40.47      1.90 o 
   0   3  10      652.33      649.61     15.05 o 
   1   3  10        1.14        0.46      0.65 o 
   2   3  10        3.25        5.90      1.82 o 
   3   3  10      488.66      495.09     22.14 o 
   4   3  10       70.39       88.18      6.84 o 
   5   3  10       22.93       19.90      3.71 o 
  -5   4  10       14.29       11.60      3.45 o 
  -4   4  10       39.31       40.37      4.41 o 
  -3   4  10        1.03        2.87      1.12 o 
  -2   4  10      106.76      109.77      5.79 o 
  -1   4  10        3.28        2.11      1.10 o 
   0   4  10      139.06      138.17      5.93 o 
   1   4  10        0.00        0.00      0.96 o 
   2   4  10       40.54       43.36      3.97 o 
   3   4  10       59.21       69.31      6.12 o 
   4   4  10       48.00       34.53      5.68 o 
  -4   5  10       11.30       19.30      5.53 o 
  -3   5  10       70.55       63.29      4.96 o 
  -2   5  10        6.99        6.95      1.38 o 
  -1   5  10        0.57        1.97      2.43 o 
   0   5  10       12.53        8.29      1.46 o 
   1   5  10      101.10       89.19      5.88 o 
   2   5  10       22.86       26.45      3.37 o 
   3   5  10       15.58       14.72      3.16 o 
   4   5  10        2.15        3.69      2.72 o 
  -3   6  10        5.70        5.08      2.34 o 
  -2   6  10       11.28       10.88      2.19 o 
  -1   6  10        0.34        0.00      1.18 o 
   0   6  10       61.37       52.46      2.97 o 
   1   6  10        0.93        0.00      1.52 o 
   2   6  10        6.76        4.84      2.34 o 
   3   6  10       17.66       19.18      3.76 o 
  -2   7  10        3.35        4.88      2.72 o 
  -1   7  10        7.13        4.37      1.84 o 
   0   7  10        0.96        2.27      2.15 o 
   1   7  10        0.04        0.40      2.19 o 
   2   7  10        0.09        1.06      2.31 o 
  -5   0  11       74.45       59.87      8.03 o 
  -3   0  11      130.23      130.88     10.08 o 
  -1   0  11      878.54      926.67     18.12 o 
   1   0  11        3.60        6.41      1.29 o 
   3   0  11       18.47       17.59      3.35 o 
   5   0  11      114.16       99.07      9.78 o 
  -5   1  11       54.63       57.58      5.57 o 
  -4   1  11       26.53       23.23      1.84 o 
  -3   1  11       92.47       78.70      2.73 o 
  -2   1  11       52.69       62.00      2.62 o 
  -1   1  11      473.74      474.48     10.94 o 
   0   1  11      423.77      438.75      9.83 o 
   1   1  11      651.80      674.55     19.36 o 
   2   1  11       78.54       75.50      4.63 o 
   3   1  11        0.08        1.44      1.63 o 
   4   1  11       39.99       40.75      2.85 o 
   5   1  11        6.42        9.86      2.79 o 
  -5   2  11        5.74        6.35      1.81 o 
  -4   2  11        8.79       15.53      3.91 o 
  -3   2  11      309.32      261.78     13.19 o 
  -2   2  11       25.25       21.85      1.49 o 
  -1   2  11       10.96        8.04      0.85 o 
   0   2  11       67.16       58.36      2.04 o 
   1   2  11      387.55      417.01     10.24 o 
   2   2  11       24.59       23.31      2.44 o 
   3   2  11      402.56      354.65     21.14 o 
   4   2  11       42.53       35.13      3.55 o 
   5   2  11        0.27        3.49      2.93 o 
  -5   3  11       12.78       10.59      2.72 o 
  -4   3  11       14.09       28.59      8.83 o 
  -3   3  11      201.91      184.13      8.32 o 
  -2   3  11      104.60      118.73      4.13 o 
  -1   3  11       51.69       53.91      2.44 o 
   0   3  11        7.45        9.98      1.20 o 
   1   3  11      387.76      412.39     12.45 o 
   2   3  11       85.21       72.44      3.55 o 
   3   3  11       18.85       16.41      3.35 o 
   4   3  11      220.31      235.02     13.21 o 
  -4   4  11        0.38        0.98      3.58 o 
  -3   4  11       29.64       24.43      3.01 o 
  -2   4  11      261.70      269.78      8.99 o 
  -1   4  11        0.00        3.06      1.17 o 
   0   4  11        3.26        4.60      1.81 o 
   1   4  11       15.01       15.69      1.91 o 
   2   4  11        0.03        0.00      1.76 o 
   3   4  11        0.91        1.28      2.09 o 
   4   4  11       10.77       15.39      4.01 o 
  -4   5  11       61.03       54.64      5.35 o 
  -3   5  11       46.32       44.41      3.34 o 
  -2   5  11       44.35       34.95      2.51 o 
  -1   5  11       13.57       16.27      1.78 o 
   0   5  11      157.32      152.35      6.25 o 
   1   5  11        0.82        0.00      1.56 o 
   2   5  11        2.77        5.64      2.36 o 
   3   5  11        0.90        0.39      1.73 o 
   4   5  11       10.92       18.18      3.95 o 
  -3   6  11        3.15        3.96      2.19 o 
  -2   6  11       16.93       22.53      5.17 o 
  -1   6  11        0.48        0.00      1.20 o 
   0   6  11        3.74        5.20      1.59 o 
   1   6  11        0.12        1.17      2.15 o 
   2   6  11        1.56        4.53      2.21 o 
   3   6  11       25.73       24.95      4.17 o 
  -2   7  11        0.89        0.00      2.49 o 
  -1   7  11        0.19        0.00      2.31 o 
   0   7  11        3.26        2.83      2.11 o 
   1   7  11        4.83        0.66      2.14 o 
  -4   0  12       45.73       53.19      6.24 o 
  -2   0  12        1.25        0.66      0.67 o 
   0   0  12       51.69       51.07      2.30 o 
   2   0  12        0.35        1.67      1.57 o 
   4   0  12       70.70       65.87      6.45 o 
  -5   1  12        2.39        3.45      2.28 o 
  -4   1  12      647.12      647.53     23.35 o 
  -3   1  12      244.31      229.25      8.03 o 
  -2   1  12      333.57      290.63      8.69 o 
  -1   1  12       55.13       60.76      3.08 o 
   0   1  12      137.44      144.34      4.16 o 
   1   1  12      116.60      114.63      3.35 o 
   2   1  12       35.76       38.43      1.90 o 
   3   1  12        3.72        5.70      1.23 o 
   4   1  12       24.28       19.66      3.80 o 
   5   1  12        0.02        6.59      2.80 o 
  -5   2  12        4.29        3.94      2.75 o 
  -4   2  12      208.81      205.23     10.70 o 
  -3   2  12       16.80       17.46      2.53 o 
  -2   2  12       28.74       23.39      2.76 o 
  -1   2  12        5.41        8.19      1.23 o 
   0   2  12       51.77       45.47      1.80 o 
   1   2  12      786.58      839.21     33.90 o 
   2   2  12      206.12      226.36      7.60 o 
   3   2  12        0.90       13.33      5.53 o 
   4   2  12        0.42        4.29      2.92 o 
   5   2  12       37.71       38.34      4.57 o 
  -5   3  12       12.63       10.29      3.27 o 
  -4   3  12        0.60        0.00      1.41 o 
  -3   3  12       18.62       16.30      2.24 o 
  -2   3  12      308.16      307.93     10.63 o 
  -1   3  12       13.28       15.42      1.39 o 
   0   3  12      602.61      656.34     16.53 o 
   1   3  12        0.00        0.04      0.75 o 
   2   3  12        1.00        3.51      1.40 o 
   3   3  12       38.83       38.68      3.94 o 
   4   3  12        1.41        6.43      2.83 o 
  -4   4  12        8.40       10.57      2.64 o 
  -3   4  12      121.43      110.71      6.66 o 
  -2   4  12      418.52      413.70     13.14 o 
  -1   4  12        9.88        9.88      1.49 o 
   0   4  12      141.46      140.10      4.92 o 
   1   4  12       20.09       18.20      3.02 o 
   2   4  12       25.47       24.90      3.28 o 
   3   4  12        5.02        7.56      2.38 o 
   4   4  12        0.42        1.06      2.04 o 
  -4   5  12        0.03        4.10      3.46 o 
  -3   5  12        7.28       11.06      2.64 o 
  -2   5  12       16.96       18.32      1.83 o 
  -1   5  12        0.34        1.33      1.14 o 
   0   5  12        6.12        5.68      1.24 o 
   1   5  12        8.59       10.95      2.30 o 
   2   5  12       42.92       48.63      4.31 o 
   3   5  12       30.33       32.78      3.94 o 
  -3   6  12        4.97        5.96      2.53 o 
  -2   6  12       23.33       20.03      2.62 o 
  -1   6  12        2.98        4.58      1.51 o 
   0   6  12       19.20       16.36      2.12 o 
   1   6  12        1.63        0.50      1.77 o 
   2   6  12       25.98       26.95      4.21 o 
   3   6  12        3.94        2.97      2.32 o 
  -2   7  12       14.80        8.79      3.18 o 
  -1   7  12        1.66        2.62      2.26 o 
   0   7  12        7.60        9.37      2.84 o 
   1   7  12        2.65        2.43      2.61 o 
  -5   0  13       13.04       12.24      4.46 o 
  -3   0  13      154.18      169.89     11.14 o 
  -1   0  13      425.51      486.29     11.71 o 
   1   0  13        8.85       12.83      1.64 o 
   3   0  13       16.90       15.69      2.28 o 
   5   0  13      112.92      122.17     16.03 o 
  -5   1  13        0.61        3.05      2.47 o 
  -4   1  13      253.17      266.24     24.31 o 
  -3   1  13       22.74       19.18      1.97 o 
  -2   1  13       13.04        8.76      1.28 o 
  -1   1  13      226.13      237.10      6.54 o 
   0   1  13        7.56        8.44      1.23 o 
   1   1  13      636.32      681.89     15.86 o 
   2   1  13      134.31      142.74      4.45 o 
   3   1  13      204.89      191.25      8.94 o 
   4   1  13        6.62        8.84      2.42 o 
   5   1  13       25.45       20.83      4.46 o 
  -5   2  13       57.76       60.64      6.48 o 
  -4   2  13        2.91        2.70      1.52 o 
  -3   2  13        1.23        2.38      1.84 o 
  -2   2  13       12.60       19.47      2.16 o 
  -1   2  13        2.47        2.73      0.88 o 
   0   2  13       64.75       61.21      2.29 o 
   1   2  13      159.58      154.64      6.39 o 
   2   2  13        2.83        3.75      1.34 o 
   3   2  13       14.02       13.50      1.63 o 
   4   2  13        0.06        1.36      1.99 o 
   5   2  13        3.84        8.38      2.79 o 
  -5   3  13        6.46        8.08      5.98 o 
  -4   3  13        0.93        0.00      1.44 o 
  -3   3  13       13.74       12.14      2.21 o 
  -2   3  13       61.23       56.13      4.09 o 
  -1   3  13      239.31      229.46      6.94 o 
   0   3  13       34.50       33.96      2.60 o 
   1   3  13       22.36       18.98      1.64 o 
   2   3  13       53.18       49.03      4.16 o 
   3   3  13      124.65      116.64      7.45 o 
   4   3  13        9.42        8.61      3.11 o 
  -4   4  13       11.99       14.02      3.35 o 
  -3   4  13      100.77       97.28      5.17 o 
  -2   4  13        0.00        0.49      1.31 o 
  -1   4  13        1.08        0.81      1.24 o 
   0   4  13        6.46        6.47      1.27 o 
   1   4  13       61.09       69.89      4.83 o 
   2   4  13       14.48       14.80      2.53 o 
   3   4  13        0.94        1.25      2.23 o 
   4   4  13       43.50       39.23      5.02 o 
  -4   5  13        3.68        8.64      4.21 o 
  -3   5  13       43.23       45.08      4.56 o 
  -2   5  13        8.57       11.32      1.75 o 
  -1   5  13        0.49        1.38      1.17 o 
   0   5  13       93.05       75.40      3.42 o 
   1   5  13      124.41      113.30      7.29 o 
   2   5  13        0.33        1.77      2.49 o 
   3   5  13       13.42       15.21      3.36 o 
  -3   6  13        1.33        3.59      2.54 o 
  -2   6  13        9.01       10.23      2.99 o 
  -1   6  13        9.09        6.45      1.85 o 
   0   6  13        0.10        0.00      1.69 o 
   1   6  13        1.35        0.79      1.94 o 
   2   6  13        1.07        4.85      2.69 o 
  -1   7  13       26.05       18.08      3.81 o 
   0   7  13        1.75        0.19      2.39 o 
   1   7  13        0.10        0.58      2.30 o 
  -4   0  14       27.25       26.71      4.91 o 
  -2   0  14      453.15      503.93     29.17 o 
   0   0  14      504.14      529.86     16.43 o 
   2   0  14       18.21       23.53      2.60 o 
   4   0  14       22.08       20.89      4.09 o 
  -5   1  14        0.16        0.00      2.62 o 
  -4   1  14       81.06       92.89     15.85 o 
  -3   1  14       29.81       27.75      2.26 o 
  -2   1  14        3.34        3.83      1.15 o 
  -1   1  14       28.52       20.06      1.75 o 
   0   1  14       13.74       10.69      1.33 o 
   1   1  14        0.24        0.00      0.86 o 
   2   1  14        7.08        7.90      1.25 o 
   3   1  14        1.79        1.09      1.15 o 
   4   1  14        0.25        1.98      2.55 o 
   5   1  14       30.21       33.54      5.40 o 
  -5   2  14        3.62        0.00      2.21 o 
  -4   2  14       21.83       22.34      2.48 o 
  -3   2  14       20.36       23.53      3.73 o 
  -2   2  14       87.48       89.53      4.47 o 
  -1   2  14       52.85       44.44      3.91 o 
   0   2  14      204.47      204.40      5.53 o 
   1   2  14        0.03        0.13      0.85 o 
   2   2  14        2.66        4.03      1.44 o 
   3   2  14        8.40       11.44      2.79 o 
   4   2  14       63.84       60.88      5.47 o 
  -5   3  14       43.58       49.21      6.44 o 
  -4   3  14        2.90        4.44      1.83 o 
  -3   3  14       14.77       11.79      2.03 o 
  -2   3  14       57.53       46.87      5.05 o 
  -1   3  14      425.74      423.90     16.33 o 
   0   3  14      383.02      402.89     11.30 o 
   1   3  14        2.88        4.69      1.07 o 
   2   3  14        0.09        2.04      1.19 o 
   3   3  14       30.17       30.95      3.77 o 
   4   3  14       33.79       31.28      4.88 o 
  -4   4  14        2.95        5.35      2.41 o 
  -3   4  14      120.64      111.28      6.09 o 
  -2   4  14      333.67      338.49     11.48 o 
  -1   4  14       11.22       12.43      1.68 o 
   0   4  14       26.43       27.85      2.41 o 
   1   4  14      160.68      144.36      6.61 o 
   2   4  14        2.10        0.00      1.57 o 
   3   4  14       47.74       45.67      4.85 o 
   4   4  14       30.76       29.83      4.25 o 
  -4   5  14       17.63       18.26      3.72 o 
  -3   5  14        8.67        9.13      2.60 o 
  -2   5  14        0.21        0.96      1.73 o 
  -1   5  14        9.81       10.63      1.62 o 
   0   5  14      105.10       95.47      4.58 o 
   1   5  14        5.25        1.36      1.73 o 
   2   5  14        0.03        0.00      1.96 o 
   3   5  14       12.13        9.78      3.08 o 
  -3   6  14       16.70       12.29      3.17 o 
  -2   6  14        0.48        3.12      2.15 o 
  -1   6  14        8.78        8.82      1.96 o 
   0   6  14        0.00        0.75      1.72 o 
   1   6  14        0.44        3.09      2.31 o 
   2   6  14        5.22        7.17      3.11 o 
  -1   7  14        4.34        3.07      3.53 o 
   0   7  14        6.69        3.21      2.76 o 
  -5   0  15       30.59       25.43      5.53 o 
  -3   0  15      132.36      140.46     11.28 o 
  -1   0  15        0.06        3.13      1.25 o 
   1   0  15       78.99       74.61      4.09 o 
   3   0  15       52.69       54.99      4.28 o 
  -5   1  15       63.32       59.75      6.00 o 
  -4   1  15       78.13       87.98      6.60 o 
  -3   1  15       58.65       63.57      5.43 o 
  -2   1  15        1.66        1.03      0.93 o 
  -1   1  15       91.34       91.74      3.77 o 
   0   1  15      163.67      167.66      5.84 o 
   1   1  15        0.03        2.89      0.97 o 
   2   1  15       57.01       59.82      3.50 o 
   3   1  15        9.69       14.96      1.89 o 
   4   1  15       38.66       31.78      4.43 o 
  -5   2  15       17.33       21.30      3.93 o 
  -4   2  15        0.08        3.35      2.21 o 
  -3   2  15      142.52      132.60      7.96 o 
  -2   2  15      216.83      215.02      8.61 o 
  -1   2  15      238.62      233.37     12.22 o 
   0   2  15      151.41      148.07      4.69 o 
   1   2  15      158.03      168.70      6.19 o 
   2   2  15        5.00        3.51      1.87 o 
   3   2  15       40.08       39.42      3.18 o 
   4   2  15       52.72       59.64      5.38 o 
  -5   3  15        0.11        0.00      2.76 o 
  -4   3  15        1.18        6.57      2.08 o 
  -3   3  15        0.66        5.54      2.61 o 
  -2   3  15      660.34      673.01     24.08 o 
  -1   3  15      146.46      117.66      4.36 o 
   0   3  15       16.88       15.28      2.08 o 
   1   3  15        5.43        3.80      1.76 o 
   2   3  15       19.38       19.87      3.28 o 
   3   3  15      149.96      152.10      9.20 o 
   4   3  15       10.07       13.70      3.32 o 
  -4   4  15        7.01        5.63      2.55 o 
  -3   4  15       28.65       29.45      3.57 o 
  -2   4  15       15.17       17.17      2.58 o 
  -1   4  15       35.75       31.44      3.01 o 
   0   4  15       20.68       18.83      1.95 o 
   1   4  15       92.74       84.08      5.46 o 
   2   4  15       18.65       17.88      2.75 o 
   3   4  15        4.96        3.86      3.54 o 
   4   4  15        0.48        3.57      2.78 o 
  -3   5  15        2.30        0.00      2.19 o 
  -2   5  15        1.36        1.55      1.71 o 
  -1   5  15       39.29       43.80      2.97 o 
   0   5  15       18.98       23.28      2.65 o 
   1   5  15        6.75        7.94      3.31 o 
   2   5  15       18.54       25.71      3.41 o 
   3   5  15        6.51        7.46      3.82 o 
  -3   6  15        6.04        2.92      2.90 o 
  -2   6  15        6.78       13.69      4.27 o 
  -1   6  15        5.78        6.08      1.82 o 
   0   6  15        2.39        3.06      2.50 o 
   1   6  15       10.32        9.31      2.82 o 
   2   6  15        1.65        1.06      2.29 o 
   0   7  15        0.06        1.13      3.29 o 
  -4   0  16       42.95       41.63      6.50 o 
  -2   0  16       74.91       73.42      7.41 o 
   0   0  16      292.41      310.81     19.42 o 
   2   0  16      399.78      402.46     16.91 o 
   4   0  16        0.14        0.00      2.11 o 
  -5   1  16        0.13        0.06      2.24 o 
  -4   1  16      138.39      148.83      9.76 o 
  -3   1  16       97.45       97.29      6.94 o 
  -2   1  16        5.90        4.93      1.38 o 
  -1   1  16        5.46        6.63      1.47 o 
   0   1  16        5.60        7.01      1.29 o 
   1   1  16       12.02       13.91      1.58 o 
   2   1  16      255.32      259.26     12.12 o 
   3   1  16       70.10       71.48      4.24 o 
   4   1  16        0.06        0.43      1.30 o 
  -5   2  16        0.71        8.83      3.78 o 
  -4   2  16       29.44       23.72      4.01 o 
  -3   2  16      276.49      279.33     11.05 o 
  -2   2  16      291.75      308.42     11.54 o 
  -1   2  16        8.49       14.69      2.55 o 
   0   2  16      775.44      827.85     21.84 o 
   1   2  16        1.46        3.28      1.18 o 
   2   2  16       39.25       38.98      4.32 o 
   3   2  16       11.57       10.13      2.33 o 
   4   2  16        8.38        8.67      2.71 o 
  -4   3  16        2.32        5.64      3.61 o 
  -3   3  16       41.28       44.85      4.60 o 
  -2   3  16       64.75       72.44      6.99 o 
  -1   3  16      139.69      131.63      5.45 o 
   0   3  16       97.19       94.75      3.84 o 
   1   3  16        0.28        5.79      2.02 o 
   2   3  16       17.23       17.97      2.06 o 
   3   3  16        7.69        4.02      3.42 o 
   4   3  16        6.13       13.17      3.37 o 
  -4   4  16       17.94       22.02      4.39 o 
  -3   4  16        0.76        1.40      1.55 o 
  -2   4  16       28.03       27.22      3.00 o 
  -1   4  16       44.50       40.59      2.65 o 
   0   4  16       92.99       97.02      4.23 o 
   1   4  16      163.70      157.42      8.20 o 
   2   4  16       21.62       20.19      3.39 o 
   3   4  16        0.73        0.00      1.82 o 
  -3   5  16        0.12        6.07      4.79 o 
  -2   5  16        3.77        7.17      2.93 o 
  -1   5  16       19.73       21.74      2.30 o 
   0   5  16        9.15        9.41      1.94 o 
   1   5  16        8.85       10.04      2.40 o 
   2   5  16        0.14        4.99      2.69 o 
   3   5  16        0.00        0.00      1.86 o 
  -2   6  16        0.43        0.00      2.10 o 
  -1   6  16        0.01        0.54      1.36 o 
   0   6  16        0.42        0.00      1.61 o 
   1   6  16        4.02        6.17      4.01 o 
   2   6  16        3.83        3.40      2.45 o 
  -5   0  17       64.83       75.22     10.32 o 
  -3   0  17       27.07       19.35      4.68 o 
  -1   0  17       14.40       13.20      2.20 o 
   1   0  17        0.53        1.56      1.77 o 
   3   0  17      118.45      109.87      9.52 o 
  -5   1  17       49.33       49.72      5.79 o 
  -4   1  17        0.41        1.54      2.25 o 
  -3   1  17        3.14        7.22      2.34 o 
  -2   1  17        0.87        5.80      4.21 o 
  -1   1  17      236.75      276.48     12.89 o 
   0   1  17      221.00      234.12      7.67 o 
   1   1  17       17.65       20.63      2.21 o 
   2   1  17        7.75        8.83      1.28 o 
   3   1  17        3.10        5.05      1.91 o 
   4   1  17        9.91       11.55      2.72 o 
  -5   2  17       11.94        9.33      4.73 o 
  -4   2  17       11.61       14.71      3.31 o 
  -3   2  17      215.24      196.80     10.00 o 
  -2   2  17        0.56        1.62      2.08 o 
  -1   2  17        7.44        6.28      1.36 o 
   0   2  17      174.56      173.57      5.76 o 
   1   2  17        5.26        3.55      1.22 o 
   2   2  17       11.39       14.40      1.99 o 
   3   2  17       69.34       72.23      4.60 o 
   4   2  17       20.50       24.05      3.59 o 
  -4   3  17       20.09       22.60      3.81 o 
  -3   3  17        3.52        4.44      1.99 o 
  -2   3  17       25.27       27.71      3.37 o 
  -1   3  17       13.03       15.54      2.19 o 
   0   3  17        5.41        5.99      1.51 o 
   1   3  17       73.81       70.46      4.00 o 
   2   3  17       70.23       72.36      6.01 o 
   3   3  17        5.71       10.25      2.61 o 
   4   3  17        0.34        0.46      2.16 o 
  -4   4  17       44.58       56.50      7.08 o 
  -3   4  17       21.28       15.65      2.82 o 
  -2   4  17       62.13       68.18      5.11 o 
  -1   4  17       61.06       65.72      3.46 o 
   0   4  17       40.50       34.85      2.60 o 
   1   4  17      119.28      108.84      5.50 o 
   2   4  17        3.33        0.61      1.70 o 
   3   4  17        0.01        0.00      2.38 o 
  -3   5  17        0.51        0.45      1.99 o 
  -2   5  17       56.20       53.91      4.51 o 
  -1   5  17        1.81        3.03      2.19 o 
   0   5  17        0.18        1.29      1.48 o 
   1   5  17       19.66       17.40      2.97 o 
   2   5  17        1.57        4.94      2.58 o 
   3   5  17        0.20        0.00      1.95 o 
  -2   6  17        0.10        0.61      2.02 o 
  -1   6  17        5.05        9.72      3.18 o 
   0   6  17       17.81       20.96      3.25 o 
   1   6  17        1.92        0.07      1.83 o 
  -4   0  18      269.30      253.53     19.88 o 
  -2   0  18        1.89        6.01      5.93 o 
   0   0  18       26.88       24.29      6.22 o 
   2   0  18       32.70       37.36      4.37 o 
   4   0  18        6.15       12.81      3.81 o 
  -5   1  18       28.72       31.04      4.98 o 
  -4   1  18        6.91       11.48      3.01 o 
  -3   1  18        1.22        0.00      1.84 o 
  -2   1  18       86.15       92.65      6.43 o 
  -1   1  18       10.89       12.77      1.58 o 
   0   1  18      151.86      139.02      6.55 o 
   1   1  18      130.62      132.98      4.90 o 
   2   1  18       33.40       37.80      2.39 o 
   3   1  18       22.51       21.10      2.50 o 
   4   1  18        0.01        0.66      1.74 o 
  -4   2  18       18.45       21.51      3.90 o 
  -3   2  18       63.27       65.94      5.50 o 
  -2   2  18      152.74      156.79      7.35 o 
  -1   2  18      125.65      134.94      6.01 o 
   0   2  18       49.07       44.66      2.50 o 
   1   2  18       46.81       52.96      3.00 o 
   2   2  18       32.12       31.13      2.77 o 
   3   2  18        1.51        3.47      1.67 o 
   4   2  18        0.05        0.00      2.06 o 
  -4   3  18       11.34       16.82      3.60 o 
  -3   3  18       46.71       42.27      4.81 o 
  -2   3  18       17.15       13.73      2.89 o 
  -1   3  18      319.30      328.78     12.59 o 
   0   3  18       20.51       16.58      1.75 o 
   1   3  18        4.76        3.03      1.69 o 
   2   3  18        0.20        1.04      1.99 o 
   3   3  18        2.99        0.00      1.74 o 
   4   3  18        1.01        4.44      2.58 o 
  -4   4  18        9.58       12.43      4.00 o 
  -3   4  18        6.02       10.22      2.40 o 
  -2   4  18        3.79        4.23      1.87 o 
  -1   4  18       70.05       69.88      4.58 o 
   0   4  18       99.05       89.63      4.20 o 
   1   4  18        4.87        7.66      3.05 o 
   2   4  18        0.23        3.10      2.11 o 
   3   4  18        4.94        6.09      2.94 o 
  -3   5  18        2.23        6.54      5.27 o 
  -2   5  18        9.62       12.49      3.02 o 
  -1   5  18        3.33        3.92      1.82 o 
   0   5  18        2.19        2.80      1.68 o 
   1   5  18        0.05        2.00      1.87 o 
   2   5  18        7.64        7.98      2.99 o 
  -2   6  18        2.32        3.24      2.45 o 
  -1   6  18        1.36        0.00      2.03 o 
   0   6  18        0.10        0.73      1.89 o 
   1   6  18        1.67        0.22      2.57 o 
  -5   0  19        4.84       18.14      6.01 o 
  -3   0  19      172.64      182.94     15.47 o 
  -1   0  19       17.42       21.95      4.39 o 
   1   0  19      121.87      116.61      6.39 o 
   3   0  19      209.22      196.70     13.80 o 
  -5   1  19        0.61        5.49      3.59 o 
  -4   1  19        7.91       10.91      3.24 o 
  -3   1  19       20.61       26.08      3.78 o 
  -2   1  19        0.95        2.21      2.30 o 
  -1   1  19       13.65       14.09      2.63 o 
   0   1  19       19.03       22.17      2.05 o 
   1   1  19       74.37       74.15      3.58 o 
   2   1  19        1.14        0.55      1.29 o 
   3   1  19        0.04        1.23      1.41 o 
   4   1  19        8.46        7.59      4.42 o 
  -4   2  19       40.85       40.37      5.11 o 
  -3   2  19       22.45       14.60      3.03 o 
  -2   2  19        1.27        0.06      1.77 o 
  -1   2  19      118.62      121.43      5.77 o 
   0   2  19      111.30      106.55      4.46 o 
   1   2  19        6.74        7.15      1.49 o 
   2   2  19        3.47        6.41      1.77 o 
   3   2  19      108.78      110.70      7.65 o 
   4   2  19       42.86       47.98      5.60 o 
  -4   3  19        7.31       14.17      3.63 o 
  -3   3  19        5.61        7.15      2.89 o 
  -2   3  19      225.37      233.58     12.95 o 
  -1   3  19       20.22       19.84      2.62 o 
   0   3  19       90.47       81.75      3.77 o 
   1   3  19      125.96      121.51      6.27 o 
   2   3  19       27.38       28.21      2.58 o 
   3   3  19        0.49        0.94      2.24 o 
  -4   4  19        3.15        6.16      3.53 o 
  -3   4  19        1.20        2.28      2.24 o 
  -2   4  19       22.78       21.70      2.92 o 
  -1   4  19       62.66       60.30      4.29 o 
   0   4  19      134.31      128.34      5.70 o 
   1   4  19        5.85        6.16      1.87 o 
   2   4  19        6.30        5.13      2.38 o 
   3   4  19       11.36       15.95      3.78 o 
  -3   5  19        5.58        7.31      3.03 o 
  -2   5  19        2.03        2.66      1.90 o 
  -1   5  19        0.32        4.07      3.37 o 
   0   5  19        0.49        1.18      1.48 o 
   1   5  19        2.00        6.96      2.88 o 
   2   5  19       20.29       21.46      3.80 o 
  -1   6  19        9.80        7.98      2.72 o 
   0   6  19        1.72        3.65      2.70 o 
   1   6  19        1.84        4.29      2.49 o 
  -4   0  20       76.22       67.70      8.56 o 
  -2   0  20        0.16        2.30      3.03 o 
   0   0  20       57.30       62.11      5.34 o 
   2   0  20        0.14        0.00      1.26 o 
   4   0  20       28.42       40.40      6.67 o 
  -4   1  20       83.80       69.52      6.84 o 
  -3   1  20       12.36       12.31      3.07 o 
  -2   1  20      140.54      142.36      8.42 o 
  -1   1  20       14.95       19.72      4.26 o 
   0   1  20       54.97       56.26      3.17 o 
   1   1  20       47.72       48.30      2.85 o 
   2   1  20        0.03        0.80      2.03 o 
   3   1  20        1.98        1.37      1.53 o 
   4   1  20       26.44       23.98      4.42 o 
  -4   2  20        7.13        5.52      2.97 o 
  -3   2  20       59.24       55.28      5.26 o 
  -2   2  20      133.67      146.54      9.51 o 
  -1   2  20        7.08        9.92      1.87 o 
   0   2  20       84.16       80.48      3.60 o 
   1   2  20       48.68       46.10      2.86 o 
   2   2  20       31.74       32.36      3.09 o 
   3   2  20       26.12       27.24      3.70 o 
  -4   3  20       10.64       17.60      3.95 o 
  -3   3  20        3.03        3.69      2.69 o 
  -2   3  20      244.14      257.19     11.76 o 
  -1   3  20      161.69      165.15      8.08 o 
   0   3  20       53.62       42.48      2.74 o 
   1   3  20       47.65       46.15      3.41 o 
   2   3  20        1.98        5.40      2.28 o 
   3   3  20       17.81       18.11      3.36 o 
  -3   4  20        2.06        0.16      2.58 o 
  -2   4  20        4.76        8.60      2.51 o 
  -1   4  20        0.00        4.90      2.52 o 
   0   4  20       89.18       72.99      3.91 o 
   1   4  20        1.03        0.00      1.67 o 
   2   4  20        0.16        0.00      2.09 o 
   3   4  20        0.59        0.00      2.24 o 
  -3   5  20        8.43        5.49      3.34 o 
  -2   5  20       14.14       18.98      3.20 o 
  -1   5  20        2.47        6.72      1.97 o 
   0   5  20        1.64        2.93      2.15 o 
   1   5  20       24.57       22.20      3.15 o 
   2   5  20        0.18        2.56      2.44 o 
  -1   6  20        0.01        0.30      1.91 o 
   0   6  20        0.01        0.00      3.08 o 
  -3   0  21       12.53       16.94      5.06 o 
  -1   0  21      117.96      133.90     18.72 o 
   1   0  21      382.95      405.24     18.67 o 
   3   0  21        0.32        2.63      4.82 o 
  -4   1  21        2.27        2.64      4.19 o 
  -3   1  21        1.64        2.44      2.86 o 
  -2   1  21       35.19       32.96      4.28 o 
  -1   1  21       15.16       20.32      3.48 o 
   0   1  21       35.54       37.03      2.20 o 
   1   1  21      125.22      129.58      5.30 o 
   2   1  21        3.73        3.48      1.79 o 
   3   1  21       68.72       68.84      4.75 o 
  -4   2  21      130.93      141.53     10.55 o 
  -3   2  21        0.06        3.58      2.83 o 
  -2   2  21       39.17       42.25      6.10 o 
  -1   2  21       50.12       45.89      3.32 o 
   0   2  21       11.91       13.47      1.70 o 
   1   2  21       10.78       11.40      1.75 o 
   2   2  21        2.78        2.25      1.66 o 
   3   2  21        1.60        3.12      2.16 o 
  -4   3  21        0.10        3.97      3.31 o 
  -3   3  21        1.28        2.99      2.84 o 
  -2   3  21        0.29        1.60      2.08 o 
  -1   3  21       25.80       22.87      2.84 o 
   0   3  21       16.24       13.29      1.60 o 
   1   3  21       29.17       29.08      2.88 o 
   2   3  21       20.66       23.48      3.56 o 
   3   3  21        4.19        4.70      2.50 o 
  -3   4  21        2.24        1.30      2.27 o 
  -2   4  21       18.02       17.47      2.63 o 
  -1   4  21        0.13        1.84      1.65 o 
   0   4  21       33.59       32.10      3.60 o 
   1   4  21        2.71        1.80      1.60 o 
   2   4  21        0.02        2.16      1.82 o 
  -2   5  21        0.89        0.00      2.27 o 
  -1   5  21        1.77        4.70      2.02 o 
   0   5  21       11.71       12.52      3.07 o 
   1   5  21       15.18       10.46      3.68 o 
  -4   0  22       66.07       75.93     11.17 o 
  -2   0  22       25.29       25.11      5.33 o 
   0   0  22       60.19       54.57      3.92 o 
   2   0  22       73.69       77.95      8.75 o 
  -4   1  22        3.07        8.34      3.17 o 
  -3   1  22       64.56       62.48      6.66 o 
  -2   1  22        6.30        7.10      2.57 o 
  -1   1  22       16.33       20.17      3.70 o 
   0   1  22        4.99        4.11      2.13 o 
   1   1  22       61.86       62.75      3.45 o 
   2   1  22        0.43        1.22      1.23 o 
   3   1  22        0.02        0.00      1.48 o 
  -4   2  22        0.29        0.00      2.74 o 
  -3   2  22        7.42        6.55      3.79 o 
  -2   2  22       71.34       74.13      8.04 o 
  -1   2  22        9.37        9.77      1.81 o 
   0   2  22      122.31      118.99      4.77 o 
   1   2  22       80.13       73.55      4.02 o 
   2   2  22        0.11        1.38      1.43 o 
   3   2  22        3.71        3.25      2.07 o 
  -3   3  22       17.40       19.40      3.54 o 
  -2   3  22       12.87       20.15      7.40 o 
  -1   3  22        7.14       12.43      2.20 o 
   0   3  22       53.73       56.62      3.90 o 
   1   3  22        7.83        8.12      2.15 o 
   2   3  22        4.50        8.52      2.64 o 
   3   3  22        2.85        3.82      2.37 o 
  -3   4  22        4.11       10.05      3.33 o 
  -2   4  22        6.08        9.25      2.57 o 
  -1   4  22       95.34       96.85      6.29 o 
   0   4  22       21.77       15.85      2.99 o 
   1   4  22        2.10        4.45      1.96 o 
   2   4  22        4.09        5.89      2.48 o 
  -2   5  22        0.90        2.60      2.49 o 
  -1   5  22       29.95       34.08      4.49 o 
   0   5  22       41.97       40.35      4.37 o 
   1   5  22       23.83       19.28      4.17 o 
  -3   0  23        5.99        5.89      3.75 o 
  -1   0  23      129.70      133.23     16.47 o 
   1   0  23       10.02       12.02      2.48 o 
   3   0  23       18.27       28.36      6.08 o 
  -4   1  23        0.28        1.63      2.43 o 
  -3   1  23        2.06        2.17      2.61 o 
  -2   1  23       77.28       78.70      6.48 o 
  -1   1  23       18.96       24.38      4.47 o 
   0   1  23       20.51       25.57      3.12 o 
   1   1  23       24.06       24.14      2.17 o 
   2   1  23        5.16        7.47      2.23 o 
   3   1  23       32.20       31.52      3.49 o 
  -4   2  23        7.85        6.26      3.16 o 
  -3   2  23       15.55       18.24      3.95 o 
  -2   2  23        0.61        1.97      3.44 o 
  -1   2  23        0.38        3.17      1.53 o 
   0   2  23      226.00      223.42     10.04 o 
   1   2  23       71.51       68.11      4.11 o 
   2   2  23        5.57        7.29      1.98 o 
   3   2  23        9.46       11.69      3.00 o 
  -3   3  23       17.64       19.40      3.97 o 
  -2   3  23        5.55        0.00      4.61 o 
  -1   3  23       83.61       92.20      7.07 o 
   0   3  23        0.13        2.58      1.48 o 
   1   3  23       30.96       32.79      3.56 o 
   2   3  23        3.37        1.05      2.11 o 
  -3   4  23       11.11       16.41      3.99 o 
  -2   4  23        1.35        0.00      1.85 o 
  -1   4  23       48.49       45.15      4.27 o 
   0   4  23        4.45        1.32      1.91 o 
   1   4  23        3.37        0.54      1.54 o 
   2   4  23       18.90       20.63      3.31 o 
  -1   5  23       18.14       23.13      3.88 o 
   0   5  23       35.82       36.93      5.48 o 
  -4   0  24        7.06       16.25      7.52 o 
  -2   0  24      281.52      298.50     54.30 o 
   0   0  24      138.75      136.22     15.96 o 
   2   0  24      128.17      130.99      9.32 o 
  -4   1  24       33.62       43.07      6.44 o 
  -3   1  24       42.03       37.18      5.24 o 
  -2   1  24        6.25        6.00      2.84 o 
  -1   1  24        5.00        5.16      2.74 o 
   0   1  24        0.90        0.50      1.18 o 
   1   1  24       27.99       27.20      2.31 o 
   2   1  24        0.59        1.84      1.81 o 
   3   1  24        5.87       11.52      2.84 o 
  -3   2  24        8.14       11.52      3.37 o 
  -2   2  24       41.25       42.16      5.17 o 
  -1   2  24        0.20        0.00      2.08 o 
   0   2  24       53.07       53.47      4.22 o 
   1   2  24        3.01        2.56      1.56 o 
   2   2  24        0.50        1.41      1.69 o 
   3   2  24        0.15        5.18      2.62 o 
  -3   3  24       33.82       38.85      5.24 o 
  -2   3  24        5.35        1.17      1.95 o 
  -1   3  24        4.12        7.65      2.72 o 
   0   3  24        1.22        3.50      2.74 o 
   1   3  24       21.64       21.38      2.68 o 
   2   3  24       11.27       10.20      2.90 o 
  -2   4  24        1.53        0.74      2.22 o 
  -1   4  24        0.03        2.19      1.87 o 
   0   4  24        0.06        0.00      2.00 o 
   1   4  24        6.73        4.25      2.69 o 
  -3   0  25       48.68       47.68      8.78 o 
  -1   0  25        9.83       13.88      4.66 o 
   1   0  25       38.06       40.24      4.12 o 
   3   0  25       76.53       89.81     11.73 o 
  -3   1  25       34.79       26.71      4.98 o 
  -2   1  25        3.89        2.35      2.38 o 
  -1   1  25       45.94       45.54      6.03 o 
   0   1  25        0.16        0.31      1.19 o 
   1   1  25        0.01        5.03      1.96 o 
   2   1  25       76.78       73.10      5.17 o 
  -3   2  25       23.75       25.03      4.52 o 
  -2   2  25       16.61       19.42      3.70 o 
  -1   2  25       15.15       28.76      6.22 o 
   0   2  25        2.05        0.86      1.35 o 
   1   2  25       26.56       26.56      2.71 o 
   2   2  25        0.07        1.19      1.62 o 
  -3   3  25       15.00       14.72      3.87 o 
  -2   3  25        8.01       10.72      3.43 o 
  -1   3  25        3.03        0.39      1.97 o 
   0   3  25        1.79        0.72      1.51 o 
   1   3  25        0.30        3.35      2.83 o 
   2   3  25        0.00        0.00      2.06 o 
  -2   4  25        1.33        0.00      2.24 o 
  -1   4  25        1.17        5.18      3.96 o 
   0   4  25        1.13        2.75      2.04 o 
   1   4  25        0.40        0.34      2.06 o 
  -2   0  26        1.24        8.13      4.72 o 
   0   0  26        0.17        0.00      2.86 o 
   2   0  26      149.01      141.01     10.21 o 
  -3   1  26       13.32       20.86      4.67 o 
  -2   1  26       29.72       28.58      4.77 o 
  -1   1  26       14.05       14.88      4.85 o 
   0   1  26        0.11        0.00      1.96 o 
   1   1  26      124.63      124.03      6.89 o 
   2   1  26        0.14        1.40      1.70 o 
  -3   2  26        4.11        5.73      3.22 o 
  -2   2  26       21.42       23.55      3.94 o 
  -1   2  26        1.13        6.06      4.91 o 
   0   2  26        4.43        4.20      2.06 o 
   1   2  26        1.37        3.96      3.24 o 
   2   2  26        4.07       22.92      8.15 o 
  -2   3  26        0.00        0.87      2.27 o 
  -1   3  26        4.01        6.15      3.05 o 
   0   3  26       12.18       12.55      2.91 o 
   1   3  26        0.79        0.00      2.01 o 
  -1   4  26        0.00        0.00      2.93 o 
   0   4  26       27.12       30.40      4.29 o 
  -3   0  27        6.27       19.56      6.59 o 
  -1   0  27       43.09       47.20      8.73 o 
   1   0  27        7.99        3.78      3.75 o 
  -3   1  27        2.01       12.02      4.15 o 
  -2   1  27        0.99        0.34      3.01 o 
  -1   1  27       60.96       67.54      7.18 o 
   0   1  27       33.11       27.01      3.97 o 
   1   1  27      109.89      103.96      6.80 o 
   2   1  27        0.34        0.65      1.73 o 
  -2   2  27        7.78       11.54      3.41 o 
  -1   2  27        4.86        2.95      2.42 o 
   0   2  27       29.40       39.59      5.07 o 
   1   2  27        1.48        0.00      2.23 o 
  -2   3  27        6.20        4.03      2.94 o 
  -1   3  27        0.84        2.04      2.14 o 
   0   3  27        0.11        3.01      2.88 o 
   1   3  27        0.33        1.18      2.02 o 
  -2   0  28       88.50       92.41     15.02 o 
   0   0  28        0.54        0.00      2.58 o 
  -2   1  28       70.43       77.07     10.56 o 
  -1   1  28        8.21        2.47      2.60 o 
   0   1  28        0.64        5.16      3.16 o 
   1   1  28        5.71        5.35      3.11 o 
  -2   2  28       18.56       25.83      4.88 o 
  -1   2  28       41.42       47.62      5.68 o 
   0   2  28        0.69        2.53      2.27 o 
   1   2  28        0.38        0.86      2.23 o 
  -1   3  28        4.75        3.70      2.53 o 
   0   3  28        1.86        3.36      3.53 o 
  -1   0  29        4.81        0.00      3.43 o 
   1   0  29        4.51        0.00      2.80 o 
  -2   1  29        1.75        6.61      4.03 o 
  -1   1  29        3.81        7.37      3.27 o 
   0   1  29       15.53       10.10      2.81 o 
   1   1  29        4.23       12.19      7.50 o 
  -1   2  29        4.52        4.80      2.73 o 
   0   2  29        1.65        3.77      2.83 o 
   0   0  30        0.44        0.00      3.17 o 
  -1   1  30        0.31        0.31      2.48 o 
   0   1  30        0.43        1.97      2.47 o 
                                                 
